# Supplementary material for: Validation of canine prostate volumetric measurements in computed tomography determined by the slice addition technique using the Amira program
Source: BMC Vet Res. 2019 Feb 4;15:49. doi: 10.1186/s12917-019-1778-z (PMC6360749; doi:10.1186/s12917-019-1778-z)
Supplement: Supplementary file 1 — Patient data and volumetric measurements m = male intact; n = male neutered; H = homogeneous; I = inhomogeneous; C = cystic; − = no data available. (XLS 43 kb) [file 12917_2019_1778_MOESM1_ESM.xls]

## Sheet: Tabelle1
Patient	Sex	Age (years)	Age Group	Weight (kg)	Prostatic structure	Volume (cm³)	Length of sixth lumbar vertebra (cm)	Ratio volume	Pixel size (mm * mm)
#1	m	1.25	1	­	C	27.6088	2.941	1.02767	0.44 * 0.44
#2	m	1.83333	1	31.9	C	41.8748	2.877	1.20701	0.36 * 0.36
#3	m	1.83333	1	23	C	23.9386	2.776	1.0382	0.36 * 0.36
#4	m	3.75	1	21.4	C	18.1341	2.723	0.964831	0.84 * 0.84
#5	m	4.5	2	­	C	27.8957	3.062	0.990468	0.40 * 0.40
#6	m	4.58333	2	­	C	123.806	3.114	1.60052	0.58 * 0.58
#7	m	4.66667	2	49	C	73.5419	3.225	1.29912	0.30 * 0.30
#8	m	6.25	2	40.1	C	40.8593	2.88	1.19593	0.54 * 0.54
#9	m	6.25	2	­	C	20.4544	2.121	1.2894	0.31 * 0.31
#10	m	6.41667	2	49	C	52.184	3.149	1.1867	0.68 * 0.68
#11	m	6.66667	2	46.5	C	87.7945	3.151	1.4105	0.27 * 0.27
#12	m	6.91667	2	­	C	39.3883	3.393	1.00278	0.53 * 0.53
#13	m	7.25	2	32	C	105.377	3.521	1.34148	0.63 * 0.63
#14	m	7.33333	2	45	C	97.5406	3.384	1.36029	0.43 * 0.43
#15	m	7.5	2	33.4	C	38.582	2.607	1.29615	0.35 * 0.35
#16	m	7.66667	2	45.7	C	120.062	3.555	1.3877	0.57 * 0.57
#17	m	7.66667	2	­	C	898.628	3.582	2.69402	0.52 * 0.52
#18	m	8.25	3	40.5	C	49.367	3.387	1.08309	0.71 * 0.71
#19	m	8.41667	3	10.5	C	31.8824	1.962	1.61616	0.15 * 0.15
#20	m	8.83333	3	38.8	C	227.144	3.376	1.8073	0.53 * 0.53
#21	m	9.25	3	­	C	64.0862	2.994	1.33661	0.57 * 0.57
#22	m	9.33333	3	41.3	C	37.1488	3.027	1.10231	0.55 * 0.55
#23	m	9.33333	3	­	C	38.6362	2.98	1.13444	0.56 * 0.56
#24	m	9.41667	3	25	C	38.5908	3.314	1.01971	0.68 * 0.68
#25	m	9.5	3	14	C	17.2501	1.819	1.42047	0.45 * 0.45
#26	m	9.5	3	­	C	20.9757	1.529	1.8037	0.52 * 0.52
#27	m	9.58333	3	17.7	C	18.0189	2.267	1.15644	0.45 * 0.45
#28	m	9.58333	3	34	C	44.7994	2.732	1.3	0.57 * 0.57
#29	m	10.1667	3	41.8	C	18.571	2.975	0.890139	0.68 * 0.68
#30	m	10.25	3	42.5	C	1600.53	3.438	3.40238	0.53 * 0.53
#31	m	10.25	3	­	C	60.3183	3.016	1.30032	0.59 * 0.59
#32	m	10.4167	3	­	C	73.7622	3.248	1.29121	0.56 * 0.56
#33	m	10.6667	3	14.3	C	25.123	1.847	1.58571	0.52 * 0.52
#34	m	11.0833	3	­	C	134.363	3.283	1.56011	0.48 * 0.48
#35	m	11.1667	3	­	C	117.851	2.702	1.81451	0.51 * 0.51
#36	m	11.5	3	5.5	C	12.2013	1.522	1.51259	0.43 * 0.43
#37	m	11.6667	3	­	C	274.837	3.421	1.90052	0.27 * 0.27
#38	m	11.75	3	­	C	27.3204	2.511	1.19945	0.59 * 0.59
#39	m	11.8333	3	­	C	23.5656	1.972	1.45385	0.37 * 0.37
#40	m	11.9167	3	­	C	19.56	2.388	1.12829	0.36 * 0.36
#41	m	12.5833	3	29.4	C	146.673	2.949	1.78831	0.59 * 0.59
#42	m	12.6667	3	9.7	C	22.4804	1.86	1.51736	0.41 * 0.41
#43	m	13.25	3	7.9	C	17.0376	1.551	1.65904	0.34 * 0.34
#44	m	0.666667	1	­	H	3.44915	2.641	0.572096	0.40 * 0.40
#45	m	1.33333	1	6.8	H	5.33778	1.8	0.970914	0.24 * 0.24
#46	m	1.5	1	61.7	H	8.23306	3.752	0.538176	0.60 * 0.60
#47	m	1.58333	1	5.2	H	2.43036	1.663	0.808472	0.48 * 0.48
#48	m	1.66667	1	21.2	H	46.3629	2.666	1.3475	0.60 * 0.60
#49	m	2.41667	1	­	H	22.7098	3.361	0.842564	0.43 * 0.43
#50	m	2	1	­	I	14.954	2.474	0.995833	0.46 * 0.46
#51	m	3	1	40	I	48.4292	3.145	1.159	0.58 * 0.58
#52	m	4.25	2	­	I	56.3887	2.78	1.37939	0.52 * 0.52
#53	m	4.91667	2	33.3	I	50.6356	3.138	1.17896	0.56 * 0.56
#54	m	5.33333	2	69.5	I	41.5205	3.773	0.91777	0.41 * 0.41
#55	m	5.66667	2	7.8	I	7.58945	1.506	1.3049	0.34 * 0.34
#56	m	6.5	2	43.8	I	39.8694	2.786	1.22621	0.30 * 0.30
#57	m	7.58333	2	­	I	3.14439	1.799	0.814356	0.31 * 0.31
#58	m	9.83333	3	­	I	5.64637	2.476	0.719182	0.22 * 0.22
#59	n	6.58333	2	35.2	C	7.75804	3.268	0.605762	0.37 * 0.37
#60	n	7.16667	2	10.6	C	35.1054	1.76	1.86042	0.71 * 0.71
#61	n	7.91667	2	28	C	2.23559	2.74	0.477214	0.43 * 0.43
#62	n	9.33333	3	­	C	2.99361	2.559	0.563198	0.35 * 0.35
#63	n	10.1667	3	­	C	4.62103	3.117	0.534371	0.44 * 0.44
#64	n	11.3333	3	45.8	C	15.8146	3.45	0.727557	0.42 * 0.42
#65	n	12.3333	3	20.5	C	15.3917	2.389	1.04123	0.35 * 0.35
#66	n	1.08333	1	31.5	H	1.6587	2.591	0.456865	0.53 * 0.53
#67	n	2.83333	1	23.8	H	1.32541	3.354	0.327507	0.29 * 0.29
#68	n	2.83333	1	54	H	5.0865	3.25	0.529163	0.53 * 0.53
#69	n	3.66667	1	5.3	H	1.06081	1.449	0.703846	0.36 * 0.36
#70	n	5	2	33.8	H	3.93359	2.842	0.555442	0.50 * 0.50
#71	n	6	2	7.3	H	0.598708	1.787	0.471643	0.34 * 0.34
#72	n	6.08333	2	25.5	H	4.31929	2.681	0.607446	0.49 * 0.49
#73	n	7.58333	2	16.4	H	1.65876	2.133	0.554971	0.34 * 0.34
#74	n	8	2	7	H	1.48736	1.624	0.702888	0.35 * 0.35
#75	n	8.16667	3	10.3	H	2.29775	1.728	0.763643	0.30 * 0.30
#76	n	8.33333	3	17.7	H	1.43456	2.395	0.470906	0.22 * 0.22
#77	n	9	3	34.6	H	3.56709	2.956	0.516893	0.48 * 0.48
#78	n	9.33333	3	50	H	5.97354	2.742	0.661723	0.52 * 0.52
#79	n	9.91667	3	­	H	1.06431	1.548	0.659556	0.27 * 0.27
#80	n	10.4167	3	­	H	4.0497	2.709	0.58839	0.35 * 0.35
#81	n	11.1667	3	35.5	H	4.73399	2.58	0.650813	0.34 * 0.34
#82	n	11.4167	3	10.4	H	2.67599	2.127	0.65272	0.38 * 0.38
#83	n	12.5833	3	15.9	H	1.76887	2.2	0.549721	0.29 * 0.29
#84	n	13.25	3	14	H	2.0831	1.869	0.683325	0.40 * 0.40
#85	n	13.5	3	­	H	1.59843	2.276	0.513719	0.43 * 0.43
#86	n	2.25	1	3.6	I	4.21855	1.362	1.18634	0.31 * 0.31
#87	n	3.33333	1	29.6	I	4.80085	2.758	0.611663	0.36 * 0.36
#88	n	6.5	2	43.4	I	6.3169	3.43	0.53894	0.65 * 0.65
#89	n	7.33333	2	­	I	7.20429	2.701	0.715054	0.36 * 0.36
#90	n	7.91667	2	33.7	I	13.911	2.993	0.80355	0.48 * 0.48
#91	n	9.33333	3	8.6	I	1.29434	1.727	0.631041	0.35 * 0.35
#92	n	9.58333	3	­	I	5.65656	3.03	0.588042	0.54 * 0.54
#93	n	9.66667	3	40.5	I	10.6354	2.891	0.760682	0.65 * 0.65
#94	n	10.25	3	32.9	I	7.28025	2.838	0.68292	0.60 * 0.60
#95	n	12.0833	3	38.6	I	12.1464	3.025	0.759901	0.37 * 0.37
