# Supplementary material for: Validation of canine prostate volumetric measurements in computed tomography determined by the slice addition technique using the Amira program
Source: BMC Vet Res. 2019 Feb 4;15:49. doi: 10.1186/s12917-019-1778-z (PMC6360749; doi:10.1186/s12917-019-1778-z)
Supplement: Supplementary file 2 — Phantom and cadaver measurements PVC = polyvinyl chloride; m = male intact, n = male neutered; H = homogeneous; I = inhomogeneous; C = cystic; − = no data available. (XLS 26 kb) [file 12917_2019_1778_MOESM2_ESM.xls]

## Sheet: Tabelle1
Phantom/cadaver	Volume with Amira (cm³)	Actual volume (cm³)	Sex	Weight (kg)
Sphere Balloon	50.535	51	­	­
Tube Balloon	9.00495	7.4	­	­
Wiggly Tube Balloon	12.7572	10.4	­	­
PVC-sphere H	30.9236	30	­	­
PVC-sphere I	38.006	35	­	­
PVC-sphere C	32.9736	30.33	­	­
Cadaver #1	33.0304	35	m	34.9
Cadaver #2	9.40745	10.67	m	5.1
Cadaver #3	7.47431	11	m	18
Cadaver #4	63.24	69.33	m	30
Cadaver #5	3.78	6.33	n	35.2
